# Supplementary material for: Excess cost burden of diabetes in Southern India: a clinic-based, comparative cost-of-illness study
Source: Glob Health Epidemiol Genom. 2016 May 13;1:e8. doi: 10.1017/gheg.2016.2 (PMC5870439; doi:10.1017/gheg.2016.2)
Supplement: Supplementary file 1 [file S2054420016000026sup001.zip]

Archive with 2 entries (2 files):
- S2054420016000026sup002.docx
- S2054420016000026sup001.doc
